# Supplementary material for: Relevance and Regulation of Alternative Splicing in Plant Heat Stress Response: Current Understanding and Future Directions
Source: Front Plant Sci. 2022 Jun 23;13:911277. doi: 10.3389/fpls.2022.911277 (PMC9260394; doi:10.3389/fpls.2022.911277)
Supplement: Supplementary Table 1 — List of tomato pre-mRNA splicing genes and their transcript levels under different temperatures. Tomato orthologous genes of splicing related proteins were obtained by ASRG database (Wang and Brendel, 2004) using InParanoid (Sonnhammer and Östlund, 2015; Simm et al., 2016). The transcript levels were obtained from Hu et al. (2020a) on seedlings of four different cultivars kept under 25, 39 or 45°C for 1 h. Transcript levels are based on Massive Analysis of cDNA Ends (MACE) and presented as transcripts per million (TPM). [file Table_1.XLSX]

## Sheet: Supplementary Table 1
			transcript level (TPM)						Fold Change
	Name	SolycID	25°C	SD	39°C	SD	45°C	SD	39/25	45/25
Sm core proteins	SmB	Solyc01g094540	6.34838	0.481007	7.21933	1.64777	7.9075	1.48723	1.13719	1.24559
		Solyc05g049950	55.0884	5.44145	44.0429	3.02627	59.2399	5.73069	0.799495	1.07536
	SmD1	Solyc06g084310	83.3243	16.8483	68.3429	11.3877	106.302	12.4369	0.820203	1.27576
		Solyc09g064660	83.5283	5.38572	73.0604	3.45545	102.357	14.2787	0.874678	1.22541
	SmD2	Solyc09g075130	37.2264	3.26537	35.5932	1.86776	40.1909	2.67546	0.956127	1.07964
	SmD3	Solyc02g062240	36.6194	0.647415	25.5064	2.91736	37.9313	3.96959	0.696527	1.03583
		Solyc03g033600	48.5676	4.40479	48.6211	4.35224	61.8074	5.38986	1.0011	1.27261
		Solyc02g084020	26.7621	2.68877	25.5788	1.78344	31.427	4.64065	0.955785	1.17431
	SmE	Solyc03g098470	58.041	12.4032	48.2243	10.6028	66.7765	14.1797	0.830867	1.15051
		Solyc06g072280	52.4837	2.66523	39.9369	3.03175	56.1072	4.51269	0.760939	1.06904
	SmF	Solyc10g081370	29.9084	0.535696	29.1336	2.44862	31.9317	5.56125	0.974095	1.06765
	SmG	Solyc05g055260	48.4581	6.97014	42.6753	6.14399	54.8652	3.29802	0.880665	1.13222
		Solyc11g006820	35.0258	3.48574	28.516	2.44823	40.0578	7.13483	0.814143	1.14367
	LSM2	Solyc06g084350	41.1625	3.29685	36.4847	2.11756	44.2245	2.53857	0.886358	1.07439
		Solyc09g072970	35.9162	2.83489	33.3425	3.46709	40.5549	3.51949	0.928339	1.12915
	LSM3a	Solyc11g005370	24.8935	1.39153	15.3013	2.66742	24.0566	3.54483	0.614672	0.966382
	LSM4	Solyc01g099740	115.688	1.95586	89.0841	11.7301	119.621	3.07323	0.77004	1.034
		Solyc09g065940	2.22486	0.306523	2.60303	0.457209	2.57192	0.489393	1.16997	1.15599
	LSM5	Solyc09g091500	22.8348	6.3405	32.901	6.6229	25.6393	5.28794	1.44083	1.12282
	LSM7	Solyc09g009640	82.7864	3.47103	65.8437	4.05462	96.0101	6.18312	0.795345	1.15973
	LSM8	Solyc06g073700	37.9163	7.19517	34.5298	4.11924	41.7168	10.2124	0.910685	1.10024
	LSm1	Solyc06g062980	4.64298	1.309	3.9113	0.5717	4.24589	1.56886	0.842411	0.914474
		Solyc03g122260	58.3218	2.86637	45.2394	3.59514	53.9681	4.16718	0.775686	0.925351
U1 snRNP specific proteins	Mud1	Solyc09g075200	27.7127	2.70827	27.1385	1.03171	34.7039	2.13445	0.97928	1.25227
	Yhc1	Solyc06g008860	43.8358	3.648	39.3652	2.21051	43.821	2.92963	0.898014	0.999663
	Snp1	Solyc02g085420	85.8473	2.29616	90.7769	7.76808	104.751	4.71932	1.05742	1.2202
	Snp1	Solyc09g098390	3.04767	0.496295	3.22854	0.758291	3.06979	0.899416	1.05935	1.00726
	Prp39	Solyc09g064590	38.3	3.38058	30.9484	2.35988	37.3585	4.53173	0.808052	0.975417
	Prp40	Solyc07g022760	43.5903	3.56753	31.9821	2.93138	41.7115	5.06318	0.733698	0.956899
	Prp40	Solyc11g044340	6.53573	0.520342	4.25931	0.383267	6.30263	1.11667	0.651697	0.964336
	Luc7	Solyc03g093160	31.0117	2.41433	40.0166	4.58963	42.2795	2.9003	1.29037	1.36334
	Luc7	Solyc05g056280	40.4156	3.96068	27.088	3.78313	43.6368	6.16588	0.670236	1.0797
17S U2 snRNP specific proteins	Lea1p	Solyc03g117940	31.632	1.85243	30.1895	2.45916	36.5338	3.56071	0.954396	1.15496
	Msl1p	Solyc06g082360	27.0186	2.00651	32.2384	3.80966	31.584	2.66651	1.19319	1.16897
	Prp21p	Solyc04g005690	40.6077	2.35713	29.4847	1.73075	37.8024	3.85364	0.726086	0.930918
	Prp21p	Solyc02g081960	5.9264	1.06652	19.8407	3.10644	10.3861	1.43631	3.34785	1.75251
	Prp9p	Solyc03g083430	36.938	1.37912	32.8668	2.28136	35.6395	2.92882	0.889784	0.964848
	Prp11p	Solyc09g008470	38.2384	4.00679	50.3143	7.43876	41.4532	4.86967	1.31581	1.08407
	Rse1p	Solyc04g010260	0.902396	0.172005	0.765639	0.248132	0.676314	0.218689	0.848451	0.749464
	Cus1p	Solyc02g078610	28.8608	1.21324	33.0544	1.31986	33.9563	4.5793	1.1453	1.17655
	Cus1p	Solyc03g006520	18.0724	0.866321	17.1416	1.5208	16.7016	1.67642	0.948497	0.924151
	Hsh155	Solyc10g081070	0.222997	0.192121	0.269633	0.186728	0.181706	0.123174	1.20914	0.81484
	Hsh49p	Solyc03g118800	71.0377	5.80148	56.5865	9.62464	70.1921	7.04385	0.79657	0.988096
	Snu17p	Solyc01g008360	68.5005	5.61487	86.0173	3.52171	77.7246	8.55254	1.25572	1.13466
	Rds3p	Solyc12g010340	6.48504	0.166597	28.7039	2.87477	13.1264	2.19706	4.42617	2.0241
	SF3b 10	Solyc08g069080	36.6706	2.02979	41.7157	3.98327	42.1628	0.940832	1.13758	1.14977
	SF3b 10	Solyc04g008890	19.7559	2.77814	16.5805	2.58591	27.0586	6.11481	0.83927	1.36965
U5 snRNP specific proteins	Dib1p	Solyc02g014870	196.738	10.7687	188.487	9.58991	243.008	14.0907	0.958062	1.23519
		Solyc04g009230	30.7771	2.92749	35.9361	2.09533	37.3622	2.75127	1.16762	1.21396
		Solyc03g059100	14.7588	1.32918	16.0585	1.61003	17.1207	2.83663	1.08806	1.16003
	Prp28p	Solyc02g068190	0.0770966	0.0926762	0.031171	0.0623419	0.262717	0.122088	0.40431	3.40764
		Solyc02g081290	30.9197	1.06345	34.8623	2.00226	36.7547	4.02313	1.12751	1.18872
	Prp6p	Solyc07g054200	25.1646	2.15556	22.2407	2.65382	13.8384	0.708008	0.883807	0.549914
	Snu114p	Solyc07g007210	35.2735	2.85371	31.8631	1.80977	32.6833	6.26439	0.903315	0.926568
		Solyc08g062910	432.223	45.8924	280.598	4.15003	382.955	30.0817	0.649196	0.886012
		Solyc08g062920	346.55	30.5009	281.343	9.95084	358.002	32.2675	0.811841	1.03305
		Solyc11g071770	9.22238	0.984393	9.89056	0.61641	8.22989	1.84842	1.07245	0.892383
	Brr2p	Solyc06g069480	17.6325	2.17682	14.8392	1.6595	16.6648	1.86287	0.841583	0.945121
		Solyc06g082100	46.6081	3.3736	58.2344	1.98038	58.1163	9.04264	1.24945	1.24691
		Solyc06g071620	0.255395	0.0978435	0.353955	0.284439	1.98735	0.773187	1.38591	7.78148
		Solyc02g086580	1.54733	1.14734	0.641547	0.47086	0.997736	0.297126	0.414615	0.64481
	Prp8p	Solyc07g008880	72.6388	6.95832	85.5346	9.1539	80.8871	6.87777	1.17753	1.11355
U4/U6 snRNP specific proteins	Prp3p	Solyc06g036580	8.11856	0.938608	7.54175	0.276722	5.88349	0.75978	0.928952	0.724695
		Solyc05g054880	4.00524	0.177485	3.56052	0.58792	4.22277	1.31553	0.888965	1.05431
	Prp4p	Solyc04g016510	18.971	5.21762	18.8497	2.03089	16.8801	3.10568	0.993606	0.889782
		Solyc01g096520	57.1526	3.91462	47.6443	4.7291	61.4052	5.2274	0.833633	1.07441
	Prp31	Solyc08g078430	64.2622	5.26995	101.852	3.20169	80.6091	9.91889	1.58494	1.25438
		Solyc07g064070	0	0	0	0	0.0342572	0.0685144	ND	ND
		Solyc01g094300
	Snu13p	Solyc09g011420	55.6889	4.40051	49.7076	4.87777	61.2899	12.2345	0.892596	1.10058
		Solyc09g092080	17.7787	3.13143	19.602	2.62336	21.0863	4.90852	1.10255	1.18604
	Snu66p	Solyc04g014680	39.9676	6.07976	32.391	2.19847	24.9035	3.07975	0.810433	0.623093
		Solyc11g012040	0.43074	0.0820881	0.717986	0.211257	0.892862	0.287791	1.66687	2.07286
	SAD1	Solyc11g008470	12.2531	0.332749	11.9475	0.731092	12.7934	2.0888	0.975054	1.04409
	Snu23p	Solyc01g100330	19.3822	0.780263	22.1947	0.870732	25.4301	1.56756	1.14511	1.31203
Tri-snRNP specific proteins	Snu66p	Solyc04g014680
		Solyc11g012040
	SAD1	Solyc11g008470
	Snu23p	Solyc01g100330
18S U11/U2 snRNP specific proteins	U11/U12-25K (-99 protein)	Solyc11g008730	2.62562	0.278058	2.21453	0.473374	2.37048	0.123638	0.843431	0.902827
	U11/U12-65K	Solyc01g110820	2.11085	0.362811	2.18975	0.524113	2.85811	0.453106	1.03738	1.35401
	U11/U12-31K (MADP1)	Solyc11g008290	1.93282	0.698146	2.01501	0.444055	1.89589	0.709437	1.04252	0.980889
U2AF	U2AF35	Solyc11g066830	1.09222	0.0749988	18.9022	7.3315	12.5957	1.51475	17.3062	11.5322
		Solyc10g083640	8.17381	0.716988	7.19771	0.581121	8.69068	1.00921	0.880582	1.06324
	U2AF65	Solyc02g062920	49.1281	5.51956	35.8834	2.59572	55.5967	7.85929	0.730404	1.13167
		Solyc02g085570	49.7617	2.57458	35.8486	2.09277	43.8774	5.18526	0.720406	0.881751
		Solyc12g008750	2.38252	0.876107	2.43095	0.229217	3.56173	0.782004	1.02033	1.49494
U2 associated proteins	Prp43p	Solyc01g079250	109.6	3.30666	100.858	3.41961	106.584	10.4737	0.920242	0.972483
		Solyc03g025280	14.8967	0.839062	14.8932	0.538545	18.8048	1.21292	0.999764	1.26234
		Solyc02g069790	20.9343	4.51991	20.3277	3.486	24.5417	3.80739	0.971022	1.17232
		Solyc01g103020	53.8618	3.42525	37.4337	2.49982	59.4273	3.53133	0.694996	1.10333
35S U5 associated proteins	Prp19p	Solyc09g090660	60.1278	8.66253	52.2215	9.35339	69.6896	3.39872	0.868508	1.15902
	Cef1	Solyc04g009950	56.3737	3.84421	53.8703	2.714	50.9447	6.10705	0.955594	0.903697
	Prp46p	Solyc01g094480	62.7359	2.60141	59.1672	2.63089	66.4322	7.26669	0.943116	1.05892
	Cwc15p	Solyc10g005800	137.945	4.73297	127.505	5.24987	155.387	7.58808	0.924321	1.12644
		Solyc09g010630	2478.48	86.2032	2664.14	124.773	2850.63	299.348	1.07491	1.15015
		Solyc07g005820	0.0530129	0.106026	0.0773947	0.0937859	0	0	1.45992	0
		Solyc03g117630	40.9386	11.7968	3719.84	404.215	1704.59	156.402	90.8637	41.6376
		Solyc11g066060	538.406	63.4713	858.918	136.752	1205.88	88.6175	1.5953	2.23972
		Solyc10g086410	83.863	17.5423	683.207	157.149	850.751	76.5721	8.14671	10.1445
		Solyc06g076020	81.5493	37.3953	1570.58	250.157	1546.83	306.852	19.2593	18.9681
		Solyc04g011440	62.8951	19.1215	2460.13	383.159	1587.38	227.986	39.1149	25.2385
		Solyc11g066100	33.8579	11.029	2080.91	184.496	1148.82	138.635	61.4602	33.9308
	Syf1p	Solyc01g086990	28.2719	1.3737	29.1645	2.08391	24.3351	3.29385	1.03157	0.860754
	Syf3	Solyc12g056080	7.0335	0.374666	6.16788	0.316771	5.7161	0.670453	0.876929	0.812696
		Solyc03g007850	0.310639	0.158452	0.218136	0.12771	0.267619	0.0956687	0.702216	0.86151
		Solyc03g007560	0.378909	0.166428	0.265237	0.122605	0.393914	0.304967	0.700003	1.0396
	Isy1p	Solyc05g051070	26.9491	1.42802	23.5228	1.44059	28.1654	3.6236	0.872862	1.04513
	Syf2	Solyc10g055640	16.056	0.702023	15.7997	0.526161	16.6019	2.79831	0.984036	1.034
	Prp45p	Solyc12g008370	25.3576	1.77341	22.3656	2.24176	25.973	3.90116	0.882009	1.02427
		Solyc00g065630
	Ecm2p	Solyc04g017710	63.0816	8.82466	69.6735	5.34727	74.0726	12.7	1.1045	1.17423
		Solyc10g079190	9.6421	1.55184	8.5935	0.913491	24.2529	7.66929	0.891248	2.51532
	KIAA0560	Solyc01g068480	6.41557	0.456495	19.8897	2.25869	12.5687	1.97568	3.10023	1.9591
Arabidopsis splicing-related proteins	MGC23918	Solyc06g072170	26.1826	1.90971	28.1608	2.3301	31.0824	2.01327	1.07556	1.18714
	G10	Solyc09g009300	34.0134	3.473	54.7816	3.54276	32.0735	1.81915	1.61059	0.942965
	G10	Solyc11g067010	46.8987	10.2647	46.1572	3.20112	68.0823	18.5645	0.98419	1.45169
	Cyp E	Solyc01g111170	1531.18	51.0374	1491.65	168.427	1657.73	177.891	0.974183	1.08265
		Solyc10g054910	1.97062	0.864088	6.04341	2.89893	5.91765	1.97105	3.06675	3.00293
		Solyc06g076970	269.207	109.378	348.125	102.05	212.741	77.9274	1.29315	0.790252
		Solyc11g006070	39.9095	6.16575	37.1305	2.93053	43.389	7.79517	0.930367	1.08718
	PPIase-like 1	Solyc09g010190	20.0222	2.68045	24.2616	1.09734	22.212	1.78621	1.21174	1.10937
Proteins specific for B∆U1	NPW38	Solyc11g005110	1.08505	0.370507	1.15724	0.212757	1.47869	0.185314	1.06653	1.36278
	N-CoR1	Solyc04g049120	57.9447	5.28927	54.2013	1.92138	54.1537	9.03329	0.935397	0.934576
	hPrp4 kinase	Solyc05g009540	5.54054	1.09292	6.06073	1.84184	10.621	0.92048	1.09389	1.91695
	FBP-21	Solyc01g108430	2.69714	0.453419	3.56759	0.686411	4.93929	0.98957	1.32273	1.83131
	TBL1-rp 1	Solyc04g078320	33.0891	2.97737	42.4103	1.67557	41.0303	5.85933	1.2817	1.23999
	TBL1-rp 1	Solyc12g088540
	TBL1-rp 1	Solyc05g014420
	TBL1-rp 1	Solyc05g014460
	TBL1-rp 1	Solyc12g088570
	TBL1-rp 1	Solyc12g088620
	TBL1-rp 1	Solyc12g088630
	TBL1-rp 1	Solyc12g049100
	Smc-1	Solyc03g093260	6.53321	1.73824	3.06936	0.6087	6.04096	1.52276	0.469809	0.924653
	Smc-1	Solyc06g083870	28.6362	2.05609	19.9162	1.0358	27.0208	4.12784	0.69549	0.943587
EJC proteins	ALY	Solyc11g073280	15.5358	1.44744	11.4953	1.01021	16.1454	0.789901	0.739922	1.03924
	ALY	Solyc10g086400	20.9633	1.26017	17.7137	1.35382	21.6456	2.49177	0.844985	1.03255
	ALY	Solyc11g011130	35.4533	3.34034	34.5613	4.73187	30.0912	5.72064	0.974841	0.848756
	ALY	Solyc04g014460	141.653	9.28272	116.311	7.80611	138.727	5.33121	0.821101	0.979346
	Y14	Solyc06g065470	133.295	43.223	96.3489	29.2728	136.94	33.6697	0.722825	1.02735
	Srm160-like	Solyc09g030390	35.3544	2.79812	30.0082	1.37927	34.527	4.26978	0.848783	0.976597
	Magoh	Solyc03g093680	7.60008	12.5845	8.35627	12.6739	15.1842	22.5933	1.0995	1.9979
	Nuk-34/eIF4A3/DDX48	Solyc11g033280	31.2413	1.2472	26.0436	2.40601	33.6692	2.94917	0.833625	1.07771
	RNPS1	Solyc10g005590	81.0902	4.38741	83.7446	6.78969	78.5214	6.97432	1.03273	0.968323
	UAP56	Solyc08g061000	44.3549	3.82306	43.75	3.36868	43.8496	7.37941	0.986363	0.988608
	pinin	Solyc01g104560	60.619	6.60018	53.5758	4.6824	65.2087	3.88398	0.883812	1.07571
Second step splicing factors	Prp22	Solyc07g039550	12.8502	1.07843	12.3015	0.649215	10.4884	1.4843	0.957299	0.816203
		Solyc01g110990	22.5872	2.84071	20.0645	3.13049	22.9778	1.31522	0.888313	1.01729
		Solyc09g008120	18.1093	3.07211	14.5964	2.54825	15.0982	2.82892	0.806017	0.833729
		Solyc05g015040	2.68096	0.621204	3.89058	0.632259	3.40888	1.12511	1.45119	1.27152
	Prp17	Solyc02g078970	21.1179	2.24927	22.6506	2.12294	22.0899	2.23624	1.07258	1.04603
		Solyc04g009360	6.75706	2.19966	6.20392	1.88046	5.83192	2.62507	0.91814	0.863086
	Prp18	Solyc09g065280	71.9391	3.81485	57.6541	2.94312	80.876	4.58054	0.801429	1.12423
		Solyc07g052190	0.217969	0.173789	0.106965	0.0823954	0.302096	0.173121	0.490736	1.38596
		Solyc07g052050	0.0325238	0.0650476	0	0	0.120984	0.0835779	0	3.71986
splicing-related proteins	Slu7	Solyc09g072570	65.6993	4.03009	90.8183	4.76762	95.0846	12.3173	1.38233	1.44727
		Solyc06g083890	5.50417	0.718192	6.04107	0.533292	5.41828	2.01357	1.09754	0.984395
	Prp16	Solyc10g076910	4.50129	0.808873	4.84771	0.563936	4.34509	0.480225	1.07696	0.965299
		Solyc12g089010	0.102716	0.132631	0.259769	0.113213	0.424648	0.362246	2.529	4.13418
other splicing factors	SRm300	Solyc09g092250	14.2269	0.768296	13.3644	1.36807	22.5707	3.46771	0.939379	1.58649
	hTra-2/SFRS10	Solyc06g076670	35.4966	15.6102	449.302	82.4282	325.522	41.0127	12.6576	9.17053
	Prp2	Solyc03g115390	1.73922	0.634508	1.72786	0.271017	2.69887	0.296096	0.993468	1.55177
	Prp5	Solyc12g098700	9.82474	1.34261	10.1268	0.514015	11.4395	2.08965	1.03074	1.16436
	Prp5	Solyc01g079330	14.804	0.807402	14.8639	1.80383	17.1104	2.42426	1.00405	1.1558
	hDbr1	Solyc07g017640	1.70103	0.312354	1.6019	0.359919	3.46011	0.638339	0.941719	2.03412
SR protein kinase		Solyc05g013770	25.1612	2.96838	23.7658	2.14781	26.4909	3.01492	0.944541	1.05285
		Solyc02g082550	1.94515	0.369019	1.93297	0.543163	3.15149	0.826067	0.993736	1.62018
		Solyc11g066650	11.3214	1.31593	57.9787	8.321	31.3119	4.0485	5.12117	2.76573
		Solyc03g112050	212.863	21.744	215.201	21.8571	167.207	25.0798	1.01098	0.785511
		Solyc00g007100	6.21258	0.649803	6.15629	0.982147	7.51213	0.733037	0.99094	1.20918
		Solyc10g085720	3.86442	0.517209	3.43793	0.770168	5.15631	0.573256	0.889636	1.3343
		Solyc06g074700	23.1575	1.60101	18.4774	0.950151	23.4763	1.77843	0.797905	1.01377
		Solyc09g008790	0.403898	0.195129	0.337421	0.130895	0.870045	0.450455	0.835412	2.15412
hnRNP A/B		Solyc02g088790	24.5991	3.75168	66.5296	6.90045	30.8666	8.66854	2.70455	1.25478
		Solyc01g109660	3452.95	580.09	3204.92	619.314	3616.33	670.118	0.928169	1.04732
		Solyc07g048030	0.288523	0.0889983	0.194852	0.0732607	0.982977	0.320061	0.675343	3.40692
		Solyc04g077520	10.8385	1.38855	9.18059	0.456095	8.43683	1.65291	0.847035	0.778413
		Solyc02g093340	50.2181	1.34689	48.0548	1.75966	52.8821	5.07831	0.956922	1.05305
		Solyc12g006180	2.03185	0.729148	1.70891	0.148003	2.15539	0.524875	0.84106	1.0608
		Solyc03g005680	46.7214	4.98696	39.4813	3.24208	45.0803	8.21957	0.845037	0.964875
		Solyc09g090520	115.41	5.44406	94.8694	2.72887	125.021	16.0899	0.822021	1.08328
		Solyc12g014600	0.322186	0.0509373	0.355429	0.144962	0.418963	0.299588	1.10318	1.30037
		Solyc09g072790	0.450442	0.113613	0.290342	0.072121	0.248095	0.0624299	0.644571	0.550782
		Solyc11g012470	1.92277	0.290436	1.40867	0.25885	2.68036	0.761374	0.732623	1.39401
		Solyc10g006050	8.24974	0.902388	7.98941	1.48369	10.1657	1.28827	0.968444	1.23225
SR proteins	Sl-RS28	Solyc10g009330	27.7466	6.38667	22.3276	1.68639	27.3799	6.24576	0.804698	0.986785
	Sl-RS29	Solyc01g096180	13.7183	0.673291	12.0715	1.21005	13.8599	0.438723	0.879955	1.01032
	Sl-RS30	Solyc01g091750	36.8047	0.848236	28.501	4.70802	37.085	2.26951	0.774385	1.00762
	Sl-RS41	Solyc11g072340	15.1709	1.86736	12.8234	0.547673	16.4257	0.50163	0.845263	1.08271
	Sl-RS42	Solyc03g026240	2.46178	0.882353	2.54369	0.706215	3.13203	1.68668	1.03327	1.27226
	Sl-SR32	Solyc03g082380	98.8508	13.8042	153.751	9.28751	101.065	12.7147	1.55538	1.0224
	Sl-SR33	Solyc01g099810	1.89892	0.421316	5.59967	1.45619	71.5236	22.5957	2.94887	37.6654
	Sl-SR35	Solyc09g075090	0.901815	0.255577	2.74204	0.540943	4.87623	1.28201	3.04057	5.40713
	Sl-SR41	Solyc06g009060	14.804	1.38348	11.6575	1.9988	18.6601	2.46698	0.787457	1.26048
	Sl-SC30a	Solyc04g074040	110.571	6.23224	127.158	11.324	140.714	3.8109	1.15001	1.27261
	Sl-SC30b	Solyc01g105140	50.6715	9.13849	290.701	18.4819	102.738	5.44138	5.73699	2.02754
	Sl-SCL29	Solyc01g005820	183.794	14.6734	164.396	11.5901	184.623	15.1638	0.89446	1.00451
	Sl-SCL31	Solyc01g080660	0.475659	0.247783	0.555959	0.123357	1.09869	0.258458	1.16882	2.30983
	Sl-RSZ21a	Solyc08g006435
	Sl-RSZ21b	Solyc08g069120	9.57554	1.48903	11.532	0.639359	18.9871	3.28335	1.20432	1.98287
	Sl-RS2Z35	Solyc05g054920	128.173	15.9424	107.792	6.57697	145.943	16.5212	0.84099	1.13864
	Sl-RS2Z36	Solyc09g005980	21.1823	9.83448	74.8418	43.1724	25.1225	11.834	3.53322	1.18601
	Sl-SR46	Solyc10g005590	81.0902	4.38741	83.7446	6.78969	78.5214	6.97432	1.03273	0.968323
	Sl-SR46a	Solyc06g076670	35.4966	15.6102	449.302	82.4282	325.522	41.0127	12.6576	9.17053
Genes with no values indicates no expression in these samples
